# Supplementary material for: The Small Heat Shock Protein α-Crystallin B Shows Neuroprotective Properties in a Glaucoma Animal Model
Source: Int J Mol Sci. 2017 Nov 14;18(11):2418. doi: 10.3390/ijms18112418 (PMC5713386; doi:10.3390/ijms18112418)
Supplement: Supplementary file 1 [file ijms-18-02418-s001.zip]

Archive with 2 entries (2 files):
- 4.0.Supplementary table regulated proteins.pdf
- 4.0.Supplementary table all proteins.pdf
